# Supplementary material for: An In Vitro Protocol for Propagating Castanea sativa Italian Cultivars
Source: Plants (Basel). 2022 Nov 30;11(23):3308. doi: 10.3390/plants11233308 (PMC9738486; doi:10.3390/plants11233308)
Supplement: Supplementary file 1 [file plants-11-03308-s001.zip]

Archive with 1 entries (1 files):
- plants-1990724-supplementary.pdf
